# Supplementary material for: Different Effects of Aging on Intraocular Pressures Measured by Three Different Tonometers
Source: J Clin Med. 2021 Sep 17;10(18):4202. doi: 10.3390/jcm10184202 (PMC8471438; doi:10.3390/jcm10184202)
Supplement: Supplementary file 1 [file jcm-10-04202-s001.zip]

Archive with 1 entries (1 files):
- jcm-1382555-supplementary.pdf
